# Supplementary material for: BN-Embedded Perylenes
Source: Molecules. 2021 Nov 25;26(23):7148. doi: 10.3390/molecules26237148 (PMC8658878; doi:10.3390/molecules26237148)
Supplement: Supplementary file 1 [file molecules-26-07148-s001.zip]

Archive with 1 entries (1 files):
- molecules-1430771-SI.pdf
